# Supplementary material for: Large-Scale Land Acquisition and Its Effects on the Water Balance in Investor and Host Countries
Source: PLoS One. 2016 Mar 4;11(3):e0150901. doi: 10.1371/journal.pone.0150901 (PMC4778867; doi:10.1371/journal.pone.0150901)
Supplement: S1 File — This Excel file contains various key figures characterizing water consumption induced by the 475 large-scale land acquisitions examined in this paper, as well as the water risk index, for each of the 59 host countries. (XLSX) [file pone.0150901.s001.xlsx]

## Sheet: Description
Large-scale land acquisition and its effects on the water balance in investor and host countries
Thomas Breu, Christoph Bader, Peter Messerli, Andreas Heinimann, Stephan Rist, Sandra Eckert
S1 File. Water consumption induced by large-scale land acquisitions (LSLAs), by host country.
DESCRIPTION OF ATTRIBUTES
VARIABLE NAME	DESCRIPTION
country	Host country
shareWFP_H	Share of total global LSLA-related water consumption occurring in host country [%]
area	Total contracted or intended LSLA area [ha]
deals	Number of LSLAs
WRISK_H	Water risk index (WRIhost)
wcii	Water consumption intensity index (WCIIhost)
wci	Water consumption index (WCIhost)
wfptotm3_H	Water consumption by LSLAs (m3)
wfptotm3Ha_H	Water consumption by LSLAs per unit area [m3/ha]

## Sheet: source2
country	shareWFP_H	area	deals	WRISK_H	wcii	wci	wfptotm3_H	wfptotm3Ha_H
Indonesia	0.128396	4038122	21	1.6408	0.399927	0.0371254	11802164224	2922.69
Philippines	0.0980053	3.7382e+06	25	1.58806	0.228636	0.0806307	9008648192	2409.89
Ethiopia	0.0824054	1.34611e+06	50	1.35454	1.52195	0.130633	7574700032	5627.09
Mozambique	0.068132	1164720	37	0.9469	1.26011	0.271791	6262691328	5376.99
Sudan	0.0618802	1676758	13	1.98733	1.63521	0.159179	5688026624	3392.28
South Sudan	0.0524847	1508504	7	1.25	0.649697	0.355098	4824393216	3198.13
Cambodia	0.0477953	648230	72	0.584412	2.08427	0.32517	4393343488	6777.45
Sierra Leone	0.0407592	609256	10	1.21741	1.53606	0.757778	3746588672	6149.45
Brazil	0.0358377	1548126	19	1.66729	0.511771	0.0100251	3294200832	2127.86
Laos	0.0301972	525634	23	0.710741	1.48607	0.520752	2775730688	5280.73
Côte d'Ivoire	0.0290586	314140	4	1.57541	1.29662	0.0557972	2671062016	8502.78
Uruguay	0.0239549	483100	6	2.16292	1.73001	0.452746	2201938432	4557.94
Tanzania	0.0238582	659508	15	1.00074	1.38228	0.068543	2193042688	3325.27
Madagascar	0.0236555	616650	12	1.09683	0.6911	0.103943	2174411264	3526.17
Congo	0.0231782	624000	4	0.539181	1.62545	1.81121	2130538112	3414.32
Morocco	0.0228463	700000	1	0.484198	0.916265	0.0704525	2100027648	3000.04
Uganda	0.0209684	866997	4	1.58095	0.587983	0.0569586	1927412992	2223.09
Argentina	0.020222	854345	12	1.44203	0.509126	0.0111393	1858809856	2175.71
Kenya	0.0159878	367000	5	1.03096	1.36128	0.0812343	1469598208	4004.35
Pakistan	0.0135576	404937	2	3.1953	0.485379	0.00912056	1246211072	3077.54
Malaysia	0.0125572	288751	5	1.77942	0.35472	0.0135037	1154254080	3997.4
Nigeria	0.0105636	165483	10	1.4266	1.19617	0.00504963	971004096	5867.7
Benin	0.00990454	238400	5	2.0383	1.03088	0.085334	910425408	3818.9
Mali	0.00896258	368545	9	1.12554	0.957955	0.0505729	823840320	2235.39
Democratic Republic of the Congo	0.00828804	124256	4	0.863982	1.7622	0.0289826	761836736	6131.19
Cameroon	0.00828623	323629	7	0.382393	0.75766	0.0322632	761670656	2353.53
Senegal	0.00810444	297400	11	1.94631	1.23973	0.0944162	744960000	2504.91
Ukraine	0.00795155	399588	4	1.27254	0.574383	0.00687279	730906240	1829.15
China	0.00686175	100204	3	1.56486	0.822572	0.000652538	630732224	6294.48
India	0.00647141	155030	4	2.74144	0.621811	0.000568225	594852416	3837.01
Zambia	0.00643311	188010	7	1.60472	1.92291	0.105248	591331392	3145.21
Thailand	0.00549523	113700	4	1.5812	0.672619	0.00377477	505121632	4442.58
Ghana	0.00511612	120497	3	2.50708	0.902349	0.0143066	470273312	3902.78
Zimbabwe	0.00494198	100000	1	2.17495	1.45743	0.0345363	454266656	4542.67
Colombia	0.00338189	162800	6	1.58806	0.21752	0.0088575	310863680	1909.48
Egypt	0.00330647	52300	2	0.922554	0.389455	0.00555758	303930336	5811.29
Peru	0.00313848	125700	3	1.43553	0.597161	0.0166807	288489312	2295.06
Papua New Guinea	0.00295357	84784	3	1.35299	0.404735	0.0343151	271492256	3202.16
Angola	0.00214209	101500	7	1.24357	0.666668	0.0154138	196900928	1939.91
Myanmar	0.00176099	20234	1	1.7235	1.25088	0.00206615	161869936	7999.9
Russia	0.00164413	75434	2	1.27446	0.755694	0.00046244	151128064	2003.45
Vietnam	0.00164156	17885	4	0.629971	1.05133	0.00184343	150892336	8436.81
Paraguay	0.00107525	30000	3	1.33728	0.428863	0.00322454	98837384	3294.58
Ecuador	0.00100548	8000	1	2.08661	1.63286	0.00515267	92424000	11553
Bolivia	0.000912147	34456	3	1.65824	0.757263	0.00643459	83844536	2433.38
Algeria	0.000777455	31000	1	2.88571	1.20862	0.00444977	71463648	2305.28
Guatemala	0.000708797	22500	3	1.90037	0.526917	0.00484893	65152608	2895.67
Swaziland	0.000706738	25061	3	1.48595	0.408546	0.0538872	64963320	2592.21
Rwanda	0.000440818	10000	1	1.35343	0.857055	0.00583031	40520000	4052
Solomon Islands	0.000245078	7577	1	2.97005	0.401199	0.0366252	22527572	2973.15
Mauritania	0.000228995	17000	2	2.14555	0.623647	0.0229978	21049200	1238.19
South Africa	0.000187799	12681	1	2.31961	0.38018	0.000387358	17262516	1361.29
Mexico	0.000177843	4631	2	2.42583	0.917444	0.000150844	16347346	3529.98
Turkmenistan	0.000124417	20000	1	1.83706	0.101449	0.0010352	11436432	571.822
Cuba	0.000100971	5000	1	0.999968	0.347783	0.000441348	9281231	1856.25
Central African Republic	8.55352e-05	5317	1	1.47371	0.72532	0.00205134	7862398	1478.73
Bangladesh	7.73506e-05	5000	1	1.99106	0.149933	8.79066e-05	7110068	1422.01
Chile	2.04784e-05	1400	2	1.8087	0.201028	0.000158646	1.88237e+06	1344.55
Namibia	1.69783e-06	220	1	2.16909	0.409959	0.000111484	156065	709.385
