# Supplementary material for: Large-Scale Land Acquisition and Its Effects on the Water Balance in Investor and Host Countries
Source: PLoS One. 2016 Mar 4;11(3):e0150901. doi: 10.1371/journal.pone.0150901 (PMC4778867; doi:10.1371/journal.pone.0150901)
Supplement: S2 File — This Excel file contains various key figures characterizing water consumption induced by the 475 large-scale land acquisitions examined in this paper, as well as the water risk index, for each of the 54 investor countries. (XLSX) [file pone.0150901.s002.xlsx]

## Sheet: Description
Large-scale land acquisition and its effects on the water balance in investor and host countries
Thomas Breu, Christoph Bader, Peter Messerli, Andreas Heinimann, Stephan Rist, Sandra Eckert
S2 File. Water consumption induced by large-scale land acquisitions (LSLAs), by investor country.
DESCRIPTION OF ATTRIBUTES
VARIABLE NAME	DESCRIPTION
country	Investor country
area	Total contracted or intended LSLA area [ha]
deals	Number of LSLAs
WRISK_INVESTOR	Water risk index (WRIinv)
wcii	Water consumption intensity index if LSLAs were implemented domestically (WCIIinv)
wci	Water consumption index if LSLAs were implemented domestically (WCIinv)
wc_h	Water consumption by LSLAs if implemented in host countries [m3]
wc_i	Water consumption by LSLAs if implemented domestically in investor country [m3]

## Sheet: source3
country	area	deals	WRISK_INVESTOR	wcii	wci	wc_h	wc_i
Saudi Arabia	3.76409e+06	25	3.8778	1.34516	1.50918	10053933056	1.73127e+10
China	3048799	54	2.49932	0.484165	0.0116861	10000992256	1.12956e+10
Malaysia	2246322	19	0.796042	0.237327	0.070285	9176465408	6.00773e+09
United States	2197031	41	1.97545	1.78741	0.0241272	7423774208	1.99299e+10
India	1635914	35	2.74144	0.849543	0.00819204	6269050880	8.57593e+09
Egypt	1533817	7	1.79531	0.109856	0.0459753	4339392000	2.51428e+09
South Korea	1227850	19	2.44905	0.251919	0.182166	2611207936	2.22682e+09
Singapore	1178724	12	2.86155	3.54911	5730.71	4035424000	1.32423e+10
Brazil	1048000	6	1.06919	0.429321	0.00569314	4792792064	1.87073e+09
United Arab Emirates	1022819	12	2.76032	0.162916	1.80535	3534404352	6.42285e+09
Australia	827682	6	1.85438	1.07629	0.0185288	2211742208	1.88975e+09
Japan	552980	15	1.85963	2.28222	0.276698	2028261888	6.42212e+09
Vietnam	474069	36	1.59498	0.995309	0.0462593	3982828544	3.78651e+09
Argentina	443956	6	1.38953	0.398514	0.0045309	979270784	7.56067e+08
Canada	436233	8	1.61079	1.01533	0.00924791	1967055104	1.29574e+09
Italy	408092	15	2.08586	0.606235	0.0265433	1779771392	1.40767e+09
France	405817	14	1.49123	0.382195	0.00799904	1126646144	5.88471e+08
South Africa	376160	18	2.31961	0.669295	0.0202284	581593728	9.01471e+08
Algeria	300000	1	2.88571	5.50721	0.196219	2594474496	3.15129e+09
Cyprus	295000	3	1.83706	0.375528	0.950909	953382784	6.108e+08
Kuwait	280702	3	2.94512	0.478858	8.40103	665730048	5.80531e+08
Portugal	253742	12	2.03149	0.297963	0.04191	929547776	4.91426e+08
Netherlands	231935	16	1.69787	1.37983	0.296655	975612352	9.54779e+08
Israel	209400	5	3.0819	1.07952	0.589442	1154832896	1.35323e+09
Spain	203200	8	2.10186	0.765887	0.00904277	738344128	6.69073e+08
Qatar	201172	2	2.75404	0.885464	11.1332	676112576	7.68314e+08
Zimbabwe	186800	3	2.17495	6.95402	0.307822	536785376	4.04889e+09
Germany	177950	6	1.72058	1.07676	0.0158683	716100544	7.20583e+08
Austria	164088	4	1.37345	1.05562	0.121299	784768576	6.02502e+08
Sudan	162000	1	1.98733	3.42914	0.0322508	1152439040	1152438840
Belgium	101177	10	1.9345	2.86043	0.341285	591804160	5.01208e+08
Sweden	94500	4	1.08288	0.793974	0.0286486	260418112	2.42386e+08
Thailand	93136	9	1.5812	0.513504	0.0023606	591317440	3.15884e+08
Switzerland	80674	4	1.56033	0.260604	0.0491214	161790960	9.82072e+07
Bangladesh	60234	3	1.99106	0.368546	0.00260307	466309312	2.10542e+08
Denmark	59862	4	0.545173	0.742783	0.0177645	240205184	1.51631e+08
Chile	51700	1	1.8087	0.223927	0.00652595	150743888	7.74318e+07
Nigeria	43200	3	1.95816	0.0781576	8.61329e-05	10358438	1.65627e+07
Bahrain	33000	4	3.06706	0.741746	5.61413	63008080	1.40581e+08
Burkina Faso	32000	1	1.98191	1.03956	0.00577032	95866616	1.12358e+08
Pakistan	28000	1	3.1953	0.0548087	7.12132e-05	4594792	9.7304e+06
Libya	26800	2	2.24579	1.91302	0.0245894	86971344	1.03182e+08
Swaziland	12681	1	2.69437	0.162078	0.0108174	17262516	1.30409e+07
Turkmenistan	12000	2	1.83706	0.434151	0.00265807	83010056	2.93653e+07
Djibouti	11200	2	2.46106	0.531891	2.97859	38144920	6.77012e+07
Cambodia	10545	2	1.63106	3.55107	0.00901229	124557672	1.21764e+08
Iran	10117	1	3.05725	0.753302	0.000392176	58613956	3.59534e+07
Brunei Darussalam	10000	1	0.553924	0.569736	0.71217	23130822	1.01714e+08
Mongolia	10000	1	2.84738	2.98079	0.0485471	17979418	1.6728e+07
Kenya	8600	2	2.09892	0.956702	0.00133783	40791792	2.42024e+07
Niger	5000	1	2.26796	2.35676	0.000785585	7110068	3.15906e+07
Cayman Islands	3000	1	2.49003	0.535125	2.29339	7.86856e+06	4.36387e+06
Iceland	440	2	0	87.7478	0.313895	1.47462e+06	1.1424e+06
Mexico	300	1	2.42583	0.926977	9.87336e-06	633091	1.07e+06
