# Supplementary material for: Large-Scale Land Acquisition and Its Effects on the Water Balance in Investor and Host Countries
Source: PLoS One. 2016 Mar 4;11(3):e0150901. doi: 10.1371/journal.pone.0150901 (PMC4778867; doi:10.1371/journal.pone.0150901)
Supplement: S3 File — This Excel file contains key figures characterizing the 475 large-scale land acquisitions analysed in this paper and their water consumption. (XLSX) [file pone.0150901.s003.xlsx]

## Sheet: Description
Large-scale land acquisition and its effects on the water balance in investor and host countries
Thomas Breu, Christoph Bader, Peter Messerli, Andreas Heinimann, Stephan Rist, Sandra Eckert
S3 File. Supplementary data on large-scale land acquisitions and their effects on the water balance.
DESCRIPTION OF ATTRIBUTES
VARIABLE NAME	DESCRIPTION
ID_IN	Original Land Matrix Database ID
totarea	Contracted area where available, otherwise intended area of land deal [ha]
COUNTRY_IN	Investor country
Region_I	Investor country region
Group_I	Investor country group
WRISK_INVESTOR	Water risk index of investor country (WRIinv)
totwfpm3_i	Absolute total water consumption of land deal if respective crop(s) were grown in investor country [m3]
COUNTRY_HO	Host country
Region_H	Host country region
Group_H	Host country group
WRISK_H	Water risk index of host country (WRIhost)
totwfpm3_h	Absolute total water consumption of land deal in host country [m3]

## Sheet: source1
ID_IN	totarea	COUNTRY_IN	Region_I	Group_I	WRISK_INVESTOR	totwfpm3_i	COUNTRY_HO	Region_H	Group_H	WRISK_H	totwfpm3_h
3084	1500	CHN	Asia	BRICS	2.49932	1514939	AGO	Africa	Lower Income and Least Developed Countries	1.24357	9134320
1103	10000	PRT	Europe	High income Countries	2.03149	47014892	AGO	Africa	Lower Income and Least Developed Countries	0.695027	68098384
1101	5000	PRT	Europe	High income Countries	2.03149	5.48808e+06	AGO	Africa	Lower Income and Least Developed Countries	1.79791	14968085
1094	13000	PRT	Europe	High income Countries	2.03149	52676000	AGO	Africa	Lower Income and Least Developed Countries	1.82995	52676000
1098	30000	BRA	South America	BRICS	1.06919	4.11731e+06	AGO	Africa	Lower Income and Least Developed Countries	0.75877	8.05037e+06
3268	30000	PRT	Europe	High income Countries	2.03149	4.88865e+06	AGO	Africa	Lower Income and Least Developed Countries	0.9469	8.05037e+06
1102	12000	ITA	Europe	High income Countries	2.08586	13171401	AGO	Africa	Lower Income and Least Developed Countries	0.936765	35923404
1069	4960	USA	North America	High income Countries	1.97545	8245038	ARG	South America	Upper and Middle Income Countries	0.843625	10467111
3216	1082	NLD	Europe	High income Countries	1.69787	2.10222e+06	ARG	South America	Upper and Middle Income Countries	1.58806	2.1646e+06
3217	3365	NLD	Europe	High income Countries	1.69787	6537868	ARG	South America	Upper and Middle Income Countries	2.16839	6731855
1070	200000	SAU	Asia	Gulf States	3.8778	487472512	ARG	South America	Upper and Middle Income Countries	0.821982	298005920
729	11000	JPN	Asia	High income Countries	1.85963	23664094	ARG	South America	Upper and Middle Income Countries	0.63622	18845620
720	240000	CHN	Asia	BRICS	2.49932	723867968	ARG	South America	Upper and Middle Income Countries	1.38953	506473120
719	320000	CHN	Asia	BRICS	2.49932	692253504	ARG	South America	Upper and Middle Income Countries	1.38953	803615872
3218	4638	NLD	Europe	High income Countries	1.69787	11719537	ARG	South America	Upper and Middle Income Countries	1.27446	7419794
1062	50000	ESP	Europe	High income Countries	2.10186	104062200	ARG	South America	Upper and Middle Income Countries	0.0916026	176639808
1064	17000	USA	North America	High income Countries	1.97545	24728610	ARG	South America	Upper and Middle Income Countries	1.4037	26899606
737	2000	NLD	Europe	High income Countries	1.69787	2.26373e+06	ARG	South America	Upper and Middle Income Countries	1.69103	913398
713	300	MEX	South America	Upper and Middle Income Countries	2.42583	1.07e+06	ARG	South America	Upper and Middle Income Countries	1.44203	633091
1115	200000	ITA	Europe	High income Countries	2.08586	810400000	BEN	Africa	Lower Income and Least Developed Countries	1.77362	810400000
1112	600	CHN	Asia	BRICS	2.49932	1.53263e+06	BEN	Africa	Lower Income and Least Developed Countries	2.0383	1.87209e+06
1113	4800	CHN	Asia	BRICS	2.49932	988936	BEN	Africa	Lower Income and Least Developed Countries	2.0383	1866900
1119	32000	BFA	Africa	Lower Income and Least Developed Countries	1.98191	112357928	BEN	Africa	Lower Income and Least Developed Countries	2.17515	95866616
1118	1000	NGA	Africa	Lower Income and Least Developed Countries	1.95816	518731	BEN	Africa	Lower Income and Least Developed Countries	1.25	419808
4	5000	NER	Africa	Lower Income and Least Developed Countries	2.26796	31590572	BGD	Asia	Lower Income and Least Developed Countries	1.99106	7110068
739	5700	ARG	South America	Upper and Middle Income Countries	1.38953	12028737	BOL	South America	Lower Income and Least Developed Countries	1.65824	17169278
744	12500	CHN	Asia	BRICS	2.49932	22008560	BOL	South America	Lower Income and Least Developed Countries	1.65824	30927894
738	16256	ARG	South America	Upper and Middle Income Countries	1.38953	25681792	BOL	South America	Lower Income and Least Developed Countries	1.65824	35747360
779	55000	USA	North America	High income Countries	1.97545	254776400	BRA	South America	BRICS	1.06919	210472896
745	170000	ARG	South America	Upper and Middle Income Countries	1.38953	276157920	BRA	South America	BRICS	0.43538	335185376
2173	8000	MYS	Asia	Upper and Middle Income Countries	0.796042	20686202	BRA	South America	BRICS	2.50708	17578462
2178	14000	USA	North America	High income Countries	1.97545	23272284	BRA	South America	BRICS	1.99129	30762310
759	526	USA	North America	High income Countries	1.97545	874373	BRA	South America	BRICS	1.64522	1.15578e+06
747	500000	AUS	Oceania	High income Countries	1.85438	888440960	BRA	South America	BRICS	0.820563	964218624
770	110000	CHN	Asia	BRICS	2.49932	294603296	BRA	South America	BRICS	1.59631	276457792
771	90000	CHN	Asia	BRICS	2.49932	241039056	BRA	South America	BRICS	1.13651	226192736
781	40000	NLD	Europe	High income Countries	1.69787	162080000	BRA	South America	BRICS	1.91228	162080000
757	10000	KOR	Asia	High income Countries	2.44905	40269624	BRA	South America	BRICS	1.63717	21973078
776	10000	KOR	Asia	High income Countries	2.44905	40269624	BRA	South America	BRICS	1.66729	21973078
782	5000	NLD	Europe	High income Countries	1.69787	20260000	BRA	South America	BRICS	1.9643	20260000
755	100000	JPN	Asia	High income Countries	1.85963	305020992	BRA	South America	BRICS	1.1454	219730784
760	3600	USA	North America	High income Countries	1.97545	5.9843e+06	BRA	South America	BRICS	1.58806	7.91031e+06
754	30000	FRA	Europe	High income Countries	1.49123	19207664	BRA	South America	BRICS	0.987526	28904216
751	100000	CHN	Asia	BRICS	2.49932	301611648	BRA	South America	BRICS	0.121624	219730784
746	22000	ARG	South America	Upper and Middle Income Countries	1.38953	46426704	BRA	South America	BRICS	1.06919	48340772
774	130000	IND	Asia	BRICS	2.74144	308567488	BRA	South America	BRICS	1.06919	151677792
2182	150000	USA	North America	High income Countries	1.97545	249345904	BRA	South America	BRICS	1.40242	329596192
3492	5317	FRA	Europe	High income Countries	1.49123	1.11438e+06	CAF	Africa	Lower Income and Least Developed Countries	1.47371	7862398
795	800	ESP	Europe	High income Countries	2.10186	874383	CHL	South America	Upper and Middle Income Countries	1.8087	241989
794	600	ESP	Europe	High income Countries	2.10186	1.65309e+06	CHL	South America	Upper and Middle Income Countries	1.8087	1.64038e+06
135	100	JPN	Asia	High income Countries	1.85963	85012.2	CHN	Asia	BRICS	1.56486	215738
153	100000	CHN	Asia	BRICS	2.63499	3780000000	CHN	Asia	BRICS	2.49932	630000000
149	104	JPN	Asia	High income Countries	1.85963	1.30585e+06	CHN	Asia	BRICS	1.05231	516474
3271	7700	BEL	Europe	High income Countries	1.9345	105856904	CIV	Africa	Lower Income and Least Developed Countries	1.70841	45764300
3275	1440	BEL	Europe	High income Countries	1.9345	405526	CIV	Africa	Lower Income and Least Developed Countries	1.40242	275071
3274	300000	DZA	Africa	Upper and Middle Income Countries	2.88571	3151289344	CIV	Africa	Lower Income and Least Developed Countries	1.53454	2594474496
3272	5000	ITA	Europe	High income Countries	2.08586	5.48808e+06	CIV	Africa	Lower Income and Least Developed Countries	1.24357	30548160
1149	8800	FRA	Europe	High income Countries	1.49123	65319172	CMR	Africa	Lower Income and Least Developed Countries	1.02123	50681212
1140	10120	CHN	Asia	BRICS	2.49932	13943333	CMR	Africa	Lower Income and Least Developed Countries	0.495265	17090434
1141	18700	FRA	Europe	High income Countries	1.49123	3.9193e+06	CMR	Africa	Lower Income and Least Developed Countries	1.99129	21730742
1156	6000	FRA	Europe	High income Countries	1.49123	16349441	CMR	Africa	Lower Income and Least Developed Countries	1.74877	34440852
3202	50000	USA	North America	High income Countries	1.97545	54880836	CMR	Africa	Lower Income and Least Developed Countries	1.5599	113876232
3200	200000	SGP	Asia	High income Countries	2.86155	171470784	CMR	Africa	Lower Income and Least Developed Countries	0.382393	455504928
1151	30009	BEL	Europe	High income Countries	1.9345	32938380	CMR	Africa	Lower Income and Least Developed Countries	0.382393	68346240
2006	10000	CAN	North America	High income Countries	1.61079	12252748	COD	Africa	Lower Income and Least Developed Countries	0.987526	33132956
1999	107892	CAN	North America	High income Countries	1.61079	118424064	COD	Africa	Lower Income and Least Developed Countries	1.92133	689364992
1984	865	CHN	Asia	BRICS	2.49932	1.36174e+06	COD	Africa	Lower Income and Least Developed Countries	1.35343	4.20346e+06
3231	5499	ZAF	Africa	BRICS	2.31961	6.03579e+06	COD	Africa	Lower Income and Least Developed Countries	1.30981	35135304
1167	80000	ZAF	Africa	BRICS	2.31961	185764384	COG	Africa	Lower Income and Least Developed Countries	0.863982	274526144
1164	70000	ITA	Europe	High income Countries	2.08586	76833176	COG	Africa	Lower Income and Least Developed Countries	0.534184	238825072
1166	470000	MYS	Asia	Upper and Middle Income Countries	0.796042	402956352	COG	Africa	Lower Income and Least Developed Countries	1.38561	1603539712
1165	4000	ITA	Europe	High income Countries	2.08586	4390467	COG	Africa	Lower Income and Least Developed Countries	1.30492	13647147
3109	4800	ESP	Europe	High income Countries	2.10186	5.26856e+06	COL	South America	Upper and Middle Income Countries	1.58806	14375169
804	17000	ESP	Europe	High income Countries	2.10186	9135984	COL	South America	Upper and Middle Income Countries	1.35269	10228953
1072	8000	JPN	Asia	High income Countries	1.85963	8780934	COL	South America	Upper and Middle Income Countries	1.29454	23958616
3108	13000	BRA	South America	BRICS	1.06919	28565002	COL	South America	Upper and Middle Income Countries	0.629971	24524134
3107	90000	USA	North America	High income Countries	1.97545	337502240	COL	South America	Upper and Middle Income Countries	1.50672	170816096
3110	30000	USA	North America	High income Countries	1.97545	36367592	COL	South America	Upper and Middle Income Countries	1.50672	66960700
818	5000	CHN	Asia	BRICS	2.49932	5.0498e+06	CUB	South America	Upper and Middle Income Countries	0.999968	9281231
2213	31000	ARE	Asia	Gulf States	2.76032	142722144	DZA	Africa	Upper and Middle Income Countries	2.88571	71463648
829	8000	NLD	Europe	High income Countries	1.69787	69216000	ECU	South America	Upper and Middle Income Countries	2.08661	92424000
1172	10300	ARE	Asia	Gulf States	2.76032	480087840	EGY	Africa	Lower Income and Least Developed Countries	1.79531	154613136
1181	42000	SAU	Asia	Gulf States	3.8778	430231456	EGY	Africa	Lower Income and Least Developed Countries	1.05568	149317184
1306	25000	CHN	Asia	BRICS	2.49932	5.15071e+06	ETH	Africa	Lower Income and Least Developed Countries	0.333592	4102493
1303	3012	IND	Asia	BRICS	2.74144	70365008	ETH	Africa	Lower Income and Least Developed Countries	1.71561	28870492
1229	50000	IND	Asia	BRICS	2.74144	321031936	ETH	Africa	Lower Income and Least Developed Countries	2.02298	299184032
1222	20000	IND	Asia	BRICS	2.74144	81040000	ETH	Africa	Lower Income and Least Developed Countries	2.63734	81040000
2228	7187	SAU	Asia	Gulf States	3.8778	3577921	ETH	Africa	Lower Income and Least Developed Countries	1.27446	5851082
1319	50000	NLD	Europe	High income Countries	1.69787	202600000	ETH	Africa	Lower Income and Least Developed Countries	0.0916026	202600000
1208	11700	IND	Asia	BRICS	2.74144	19451164	ETH	Africa	Lower Income and Least Developed Countries	1.50632	34185800
1217	50000	IND	Asia	BRICS	2.74144	152173696	ETH	Africa	Lower Income and Least Developed Countries	2.10904	181031488
1205	100000	IND	Asia	BRICS	2.74144	243239712	ETH	Africa	Lower Income and Least Developed Countries	1.9643	292681760
1308	25000	IND	Asia	BRICS	2.74144	233033616	ETH	Africa	Lower Income and Least Developed Countries	1.27254	173441424
1202	27000	IND	Asia	BRICS	2.74144	214582320	ETH	Africa	Lower Income and Least Developed Countries	1.82464	164730944
1189	3800	DEU	Europe	High income Countries	1.72058	31549144	ETH	Africa	Lower Income and Least Developed Countries	2.31243	19335528
1233	23085	SAU	Asia	Gulf States	3.8778	156320912	ETH	Africa	Lower Income and Least Developed Countries	2.10904	153826784
1312	22000	IND	Asia	BRICS	2.74144	6.14247e+06	ETH	Africa	Lower Income and Least Developed Countries	1.26675	3610194
1278	6400	ISR	Asia	High income Countries	3.0819	48804276	ETH	Africa	Lower Income and Least Developed Countries	1.00074	46719560
1301	50000	CYP	Europe	High income Countries	1.83706	260892528	ETH	Africa	Lower Income and Least Developed Countries	1.02968	542565952
1218	10000	IND	Asia	BRICS	2.74144	35950552	ETH	Africa	Lower Income and Least Developed Countries	2.26291	31995568
1230	30000	ITA	Europe	High income Countries	2.08586	77244248	ETH	Africa	Lower Income and Least Developed Countries	0.998232	133849776
1304	50000	IND	Asia	BRICS	2.74144	482125088	ETH	Africa	Lower Income and Least Developed Countries	1.01562	372582976
1287	50000	CHN	Asia	BRICS	2.49932	248304992	ETH	Africa	Lower Income and Least Developed Countries	1.53163	291975008
3355	20000	AUT	Europe	High income Countries	1.37345	118652544	ETH	Africa	Lower Income and Least Developed Countries	1.70841	155433264
1321	500	NLD	Europe	High income Countries	1.69787	4326000	ETH	Africa	Lower Income and Least Developed Countries	0.462343	5776500
1228	5000	CYP	Europe	High income Countries	1.94683	67562184	ETH	Africa	Lower Income and Least Developed Countries	2.16839	46775932
1204	40000	IND	Asia	BRICS	2.74144	270539104	ETH	Africa	Lower Income and Least Developed Countries	1.77942	286520064
1192	7000	DJI	Africa	Lower Income and Least Developed Countries	2.46106	42313272	ETH	Africa	Lower Income and Least Developed Countries	1.58143	30010646
1244	8000	SAU	Asia	Gulf States	3.8778	26601936	ETH	Africa	Lower Income and Least Developed Countries	1.619	36408780
1187	50000	AUT	Europe	High income Countries	1.37345	377194944	ETH	Africa	Lower Income and Least Developed Countries	1.99129	404308416
1195	20000	EGY	Africa	Lower Income and Least Developed Countries	1.79531	29256422	ETH	Africa	Lower Income and Least Developed Countries	1.16274	54241124
1242	20000	SAU	Asia	Gulf States	3.8778	79212816	ETH	Africa	Lower Income and Least Developed Countries	1.01562	157226368
1276	50000	ISR	Asia	High income Countries	3.0819	202600000	ETH	Africa	Lower Income and Least Developed Countries	2.10904	202600000
1241	250000	SAU	Asia	Gulf States	3.8778	1574772224	ETH	Africa	Lower Income and Least Developed Countries	1.18376	1889247360
1221	25000	IND	Asia	BRICS	2.74144	87474464	ETH	Africa	Lower Income and Least Developed Countries	1.64591	100030256
3346	500	USA	North America	High income Countries	1.97545	165999	ETH	Africa	Lower Income and Least Developed Countries	1.27446	445630
3342	2000	TUR	Asia	Lower Income and Least Developed Countries	1.83706	7.55253e+06	ETH	Africa	Lower Income and Least Developed Countries	1.35454	10329299
3358	10000	TUR	Asia	Lower Income and Least Developed Countries	1.83706	21812740	ETH	Africa	Lower Income and Least Developed Countries	1.35299	72680760
1246	5000	SGP	Asia	High income Countries	2.86155	101436696	ETH	Africa	Lower Income and Least Developed Countries	2.10904	52880500
3354	3000	ISR	Asia	High income Countries	3.0819	21008798	ETH	Africa	Lower Income and Least Developed Countries	1.09683	32553958
1234	10030	SAU	Asia	Gulf States	3.8778	120715688	ETH	Africa	Lower Income and Least Developed Countries	0.992363	74602368
1297	1000	USA	North America	High income Countries	1.97545	2.19055e+06	ETH	Africa	Lower Income and Least Developed Countries	1.68368	4287235
1274	50000	ISR	Asia	High income Countries	3.0819	675621824	ETH	Africa	Lower Income and Least Developed Countries	1.21934	467759328
1194	5000	USA	North America	High income Countries	1.97545	78517520	ETH	Africa	Lower Income and Least Developed Countries	1.69103	52880500
1272	10000	IND	Asia	BRICS	2.74144	2.26484e+06	ETH	Africa	Lower Income and Least Developed Countries	0.333027	3705961
1305	28000	PAK	Asia	Lower Income and Least Developed Countries	3.1953	9730397	ETH	Africa	Lower Income and Least Developed Countries	1.24357	4594792
1252	10000	USA	North America	High income Countries	1.97545	40520000	ETH	Africa	Lower Income and Least Developed Countries	1.36653	40520000
1285	20000	USA	North America	High income Countries	1.97545	173040000	ETH	Africa	Lower Income and Least Developed Countries	2.16292	231060000
1215	4000	IND	Asia	BRICS	2.74144	8278576	ETH	Africa	Lower Income and Least Developed Countries	2.10904	11723097
3363	500	NLD	Europe	High income Countries	1.69787	2.85825e+06	ETH	Africa	Lower Income and Least Developed Countries	1.35454	3.19164e+06
1196	15000	DNK	Europe	High income Countries	0.545173	60780000	ETH	Africa	Lower Income and Least Developed Countries	1.1454	60780000
1235	1800	SAU	Asia	Gulf States	3.8778	458227	ETH	Africa	Lower Income and Least Developed Countries	1.27446	17410676
1320	600	NLD	Europe	High income Countries	1.69787	367154	ETH	Africa	Lower Income and Least Developed Countries	0.821982	534756
1334	10000	CAN	North America	High income Countries	1.61079	22354076	GHA	Africa	Lower Income and Least Developed Countries	1.75632	35725440
3399	10497	ARE	Asia	Gulf States	2.76032	36222664	GHA	Africa	Lower Income and Least Developed Countries	0.93469	29347868
1323	100000	ISR	Asia	High income Countries	3.0819	405200000	GHA	Africa	Lower Income and Least Developed Countries	0.984064	405200000
833	10000	ESP	Europe	High income Countries	2.10186	25748084	GTM	South America	Lower Income and Least Developed Countries	1.44955	33086460
841	2500	USA	North America	High income Countries	1.97545	2.74404e+06	GTM	South America	Lower Income and Least Developed Countries	3.66033	6413230
840	10000	USA	North America	High income Countries	1.97545	10976167	GTM	South America	Lower Income and Least Developed Countries	1.90037	25652920
168	10000	USA	North America	High income Countries	1.97545	10976167	IDN	Asia	Lower Income and Least Developed Countries	1.68175	42930120
3445	100000	ARE	Asia	Gulf States	2.76032	267833728	IDN	Asia	Lower Income and Least Developed Countries	1.77942	187361552
195	32500	CHN	Asia	BRICS	2.63499	17770224	IDN	Asia	Lower Income and Least Developed Countries	1.68175	139522896
3400	230000	SGP	Asia	High income Countries	2.86155	12184445952	IDN	Asia	Lower Income and Least Developed Countries	1.35454	950036416
172	100000	KOR	Asia	High income Countries	2.44905	129409424	IDN	Asia	Lower Income and Least Developed Countries	1.68175	173068240
178	182839	SGP	Asia	High income Countries	2.86155	156757744	IDN	Asia	Lower Income and Least Developed Countries	1.68175	784930048
3434	45000	KOR	Asia	High income Countries	2.44905	18196440	IDN	Asia	Lower Income and Least Developed Countries	1.09683	20173168
187	138000	SGP	Asia	High income Countries	2.86155	118314840	IDN	Asia	Lower Income and Least Developed Countries	1.68175	592435648
140	200000	SGP	Asia	High income Countries	2.86155	41917664	IDN	Asia	Lower Income and Least Developed Countries	1.68175	44374844
188	76000	MYS	Asia	Upper and Middle Income Countries	0.796042	65158900	IDN	Asia	Lower Income and Least Developed Countries	1.68175	326268928
185	69927	MYS	Asia	Upper and Middle Income Countries	0.796042	770575616	IDN	Asia	Lower Income and Least Developed Countries	1.68175	892838912
3370	45000	MYS	Asia	Upper and Middle Income Countries	0.796042	38580928	IDN	Asia	Lower Income and Least Developed Countries	2.06975	193185536
3501	58000	FRA	Europe	High income Countries	1.49123	63661772	IDN	Asia	Lower Income and Least Developed Countries	1.68175	248994704
173	20000	KOR	Asia	High income Countries	2.44905	25881884	IDN	Asia	Lower Income and Least Developed Countries	1.68175	34613648
3438	200000	BRA	South America	BRICS	1.06919	27448714	IDN	Asia	Lower Income and Least Developed Countries	1.6408	44374844
182	299263	MYS	Asia	Upper and Middle Income Countries	0.796042	256574304	IDN	Asia	Lower Income and Least Developed Countries	1.68175	1284739712
439	16000	KOR	Asia	High income Countries	2.44905	20705508	IDN	Asia	Lower Income and Least Developed Countries	0.27267	27690920
176	2000000	SAU	Asia	Gulf States	3.8778	9031176192	IDN	Asia	Lower Income and Least Developed Countries	1.68175	3704713472
192	139746	MYS	Asia	Upper and Middle Income Countries	0.796042	1539961088	IDN	Asia	Lower Income and Least Developed Countries	1.68175	1784298880
164	55847	IND	Asia	BRICS	2.74144	61298604	IDN	Asia	Lower Income and Least Developed Countries	1.68175	239751840
160	20000	CHN	Asia	BRICS	2.49932	10935522	IDN	Asia	Lower Income and Least Developed Countries	1.68175	85860240
618	9030	USA	North America	High income Countries	1.97545	4465163	IND	Asia	BRICS	2.74144	6.36221e+06
556	142000	AUS	Oceania	High income Countries	1.85438	575384000	IND	Asia	BRICS	2.74144	575384000
615	3000	AUT	Europe	High income Countries	1.37345	12156000	IND	Asia	BRICS	1.54902	12156000
557	1000	BHR	Asia	Gulf States	3.06706	2.65731e+06	IND	Asia	BRICS	2.74144	950219
1363	160000	CAN	North America	High income Countries	1.61079	648320000	KEN	Africa	Lower Income and Least Developed Countries	1.03096	648320000
1362	1000	BEL	Europe	High income Countries	1.9345	209588	KEN	Africa	Lower Income and Least Developed Countries	1.213	98844.4
1369	100000	JPN	Asia	High income Countries	1.85963	405200000	KEN	Africa	Lower Income and Least Developed Countries	2.09892	405200000
1374	6000	USA	North America	High income Countries	1.97545	8727745	KEN	Africa	Lower Income and Least Developed Countries	2.63734	10779366
1385	100000	USA	North America	High income Countries	1.97545	405200000	KEN	Africa	Lower Income and Least Developed Countries	2.09892	405200000
3484	5080	VNM	Asia	Upper and Middle Income Countries	1.59498	79083280	KHM	Asia	Lower Income and Least Developed Countries	0.607448	58659248
39	7955	MYS	Asia	Upper and Middle Income Countries	0.796042	19526956	KHM	Asia	Lower Income and Least Developed Countries	1.63106	35492500
3475	4889	VNM	Asia	Upper and Middle Income Countries	1.59498	49533224	KHM	Asia	Lower Income and Least Developed Countries	1.77942	47191688
3420	7800	MYS	Asia	Upper and Middle Income Countries	0.796042	165220192	KHM	Asia	Lower Income and Least Developed Countries	0.534234	90067344
3524	7863	MYS	Asia	Upper and Middle Income Countries	0.796042	86648016	KHM	Asia	Lower Income and Least Developed Countries	0.998232	64548996
3470	7900	VNM	Asia	Upper and Middle Income Countries	1.59498	122983848	KHM	Asia	Lower Income and Least Developed Countries	1.09216	91222056
30	8000	CHN	Asia	BRICS	2.49932	6762090	KHM	Asia	Lower Income and Least Developed Countries	1.63106	12812638
3462	9773	VNM	Asia	Upper and Middle Income Countries	1.59498	152141920	KHM	Asia	Lower Income and Least Developed Countries	0.513268	112849768
17	6523	THA	Asia	Upper and Middle Income Countries	1.5812	14291450	KHM	Asia	Lower Income and Least Developed Countries	1.63106	40184096
32	8000	THA	Asia	Upper and Middle Income Countries	1.5812	3.73526e+06	KHM	Asia	Lower Income and Least Developed Countries	1.63106	5075630
3510	6592	VNM	Asia	Upper and Middle Income Countries	1.59498	102621456	KHM	Asia	Lower Income and Least Developed Countries	0.0628532	76118456
100	9985	SGP	Asia	High income Countries	2.86155	26034006	KHM	Asia	Lower Income and Least Developed Countries	1.63106	18322060
81	11000	THA	Asia	Upper and Middle Income Countries	1.5812	8144182	KHM	Asia	Lower Income and Least Developed Countries	1.63106	53584504
61	80000	AUS	Oceania	High income Countries	1.85438	64294884	KHM	Asia	Lower Income and Least Developed Countries	1.63106	219840096
109	7466	CHN	Asia	BRICS	2.49932	90452152	KHM	Asia	Lower Income and Least Developed Countries	1.63106	49168824
15	25000	IND	Asia	BRICS	2.74144	51741100	KHM	Asia	Lower Income and Least Developed Countries	1.63106	65571304
3421	9014	VNM	Asia	Upper and Middle Income Countries	1.59498	140326128	KHM	Asia	Lower Income and Least Developed Countries	1.25245	104085520
3508	7972	VNM	Asia	Upper and Middle Income Countries	1.59498	124104712	KHM	Asia	Lower Income and Least Developed Countries	1.19952	92053448
72	3000	CYM	South America	High income Countries	2.49003	4.36387e+06	KHM	Asia	Lower Income and Least Developed Countries	1.63106	7.86856e+06
90	9214	USA	North America	High income Countries	1.97545	566290560	KHM	Asia	Lower Income and Least Developed Countries	1.63106	59725148
3459	9614	VNM	Asia	Upper and Middle Income Countries	1.59498	149666672	KHM	Asia	Lower Income and Least Developed Countries	1.35354	111013776
42	2500	CHN	Asia	BRICS	2.49932	61575544	KHM	Asia	Lower Income and Least Developed Countries	1.63106	19395392
23	5000	KOR	Asia	High income Countries	2.44905	2.02183e+06	KHM	Asia	Lower Income and Least Developed Countries	1.63106	3.17227e+06
57	2361	VNM	Asia	Upper and Middle Income Countries	1.59498	47828636	KHM	Asia	Lower Income and Least Developed Countries	1.63106	18539866
29	7000	USA	North America	High income Countries	1.97545	96233552	KHM	Asia	Lower Income and Least Developed Countries	1.63106	80829672
73	6595	THA	Asia	Upper and Middle Income Countries	1.5812	1.69964e+06	KHM	Asia	Lower Income and Least Developed Countries	1.63106	4.77898e+06
120	474	KOR	Asia	High income Countries	2.44905	613401	KHM	Asia	Lower Income and Least Developed Countries	1.63106	869770
79	9100	SGP	Asia	High income Countries	2.86155	192756880	KHM	Asia	Lower Income and Least Developed Countries	1.63106	105078568
3419	8400	CHN	Asia	BRICS	2.49932	127142400	KHM	Asia	Lower Income and Least Developed Countries	0.611005	31785600
20	7500	KOR	Asia	High income Countries	2.44905	29062468	KHM	Asia	Lower Income and Least Developed Countries	1.63106	45680812
82	6866	KOR	Asia	High income Countries	2.44905	50435068	KHM	Asia	Lower Income and Least Developed Countries	1.63106	79282360
13	7000	CHN	Asia	BRICS	2.49932	113027688	KHM	Asia	Lower Income and Least Developed Countries	1.63106	54967836
3476	7497	CHN	Asia	BRICS	2.49932	55070160	KHM	Asia	Lower Income and Least Developed Countries	0.937455	86568576
127	3200	CHN	Asia	BRICS	2.49932	24074920	KHM	Asia	Lower Income and Least Developed Countries	0.484198	8952308
3525	9119	CHN	Asia	BRICS	2.49932	66984764	KHM	Asia	Lower Income and Least Developed Countries	0.584412	105297968
12	7000	CHN	Asia	BRICS	2.49932	113027688	KHM	Asia	Lower Income and Least Developed Countries	1.63106	54967836
106	7600	VNM	Asia	Upper and Middle Income Countries	1.59498	52864500	KHM	Asia	Lower Income and Least Developed Countries	1.63106	50513924
50	8985	CHN	Asia	BRICS	2.49932	236488160	KHM	Asia	Lower Income and Least Developed Countries	1.63106	58240768
46	4900	CHN	Asia	BRICS	2.49932	96100624	KHM	Asia	Lower Income and Least Developed Countries	1.63106	19054390
3502	2183	VNM	Asia	Upper and Middle Income Countries	1.59498	33984016	KHM	Asia	Lower Income and Least Developed Countries	1.00074	25207310
128	2655	CHN	Asia	BRICS	2.49932	4432488	KHM	Asia	Lower Income and Least Developed Countries	1.63106	8553570
3474	1900	VNM	Asia	Upper and Middle Income Countries	1.59498	29578392	KHM	Asia	Lower Income and Least Developed Countries	0.517643	21939482
130	2502	VNM	Asia	Upper and Middle Income Countries	1.59498	38950072	KHM	Asia	Lower Income and Least Developed Countries	1.60048	28890834
3526	8959	CHN	Asia	BRICS	2.49932	65809464	KHM	Asia	Lower Income and Least Developed Countries	1.23284	103450432
19	10603	VNM	Asia	Upper and Middle Income Countries	1.59498	165062992	KHM	Asia	Lower Income and Least Developed Countries	1.63106	122433856
83	5256	KOR	Asia	High income Countries	2.44905	57286880	KHM	Asia	Lower Income and Least Developed Countries	1.63106	28626890
53	60200	CHN	Asia	BRICS	2.49932	590835392	KHM	Asia	Lower Income and Least Developed Countries	1.63106	220843376
70	7000	CHN	Asia	BRICS	2.49932	113027688	KHM	Asia	Lower Income and Least Developed Countries	1.63106	54967836
3486	1200	IND	Asia	BRICS	2.74144	335044	KHM	Asia	Lower Income and Least Developed Countries	1.35299	869564
3422	9656	VNM	Asia	Upper and Middle Income Countries	1.59498	150320512	KHM	Asia	Lower Income and Least Developed Countries	0.482814	111498760
3495	4385	VNM	Asia	Upper and Middle Income Countries	1.59498	68263816	KHM	Asia	Lower Income and Least Developed Countries	0.995177	50634016
95	6618	THA	Asia	Upper and Middle Income Countries	1.5812	1705568	KHM	Asia	Lower Income and Least Developed Countries	1.63106	4.79564e+06
113	7000	CHN	Asia	BRICS	2.49932	113027688	KHM	Asia	Lower Income and Least Developed Countries	1.63106	54967836
25	23000	CHN	Asia	BRICS	2.49932	289271328	KHM	Asia	Lower Income and Least Developed Countries	1.63106	56150320
3407	6155	VNM	Asia	Upper and Middle Income Countries	1.59498	95818424	KHM	Asia	Lower Income and Least Developed Countries	1.30178	71072376
37	6436	VNM	Asia	Upper and Middle Income Countries	1.59498	44767884	KHM	Asia	Lower Income and Least Developed Countries	1.63106	42777316
3522	7353	MYS	Asia	Upper and Middle Income Countries	0.796042	81027960	KHM	Asia	Lower Income and Least Developed Countries	0.526704	60362300
98	7000	CHN	Asia	BRICS	2.49932	113027688	KHM	Asia	Lower Income and Least Developed Countries	1.63106	54967836
3479	6695	VNM	Asia	Upper and Middle Income Countries	1.59498	104224920	KHM	Asia	Lower Income and Least Developed Countries	1.12385	77307808
3521	7960	MYS	Asia	Upper and Middle Income Countries	0.796042	87716928	KHM	Asia	Lower Income and Least Developed Countries	1.18798	65345288
112	8000	MYS	Asia	Upper and Middle Income Countries	0.796042	169456608	KHM	Asia	Lower Income and Least Developed Countries	1.63106	92376768
77	6891	VNM	Asia	Upper and Middle Income Countries	1.59498	107276160	KHM	Asia	Lower Income and Least Developed Countries	1.63106	79571040
27	7635	IND	Asia	BRICS	2.74144	2.13172e+06	KHM	Asia	Lower Income and Least Developed Countries	1.63106	5.5326e+06
3414	7000	VNM	Asia	Upper and Middle Income Countries	1.59498	108973024	KHM	Asia	Lower Income and Least Developed Countries	0.932168	80829672
107	7560	VNM	Asia	Upper and Middle Income Countries	1.59498	52586268	KHM	Asia	Lower Income and Least Developed Countries	1.63106	50248060
3418	8926	VNM	Asia	Upper and Middle Income Countries	1.59498	138956176	KHM	Asia	Lower Income and Least Developed Countries	3.20281	103069376
105	8100	VNM	Asia	Upper and Middle Income Countries	1.59498	126097360	KHM	Asia	Lower Income and Least Developed Countries	1.63106	93531472
3478	9785	VNM	Asia	Upper and Middle Income Countries	1.59498	152328720	KHM	Asia	Lower Income and Least Developed Countries	0.180104	112988336
3472	7591	VNM	Asia	Upper and Middle Income Countries	1.59498	118173464	KHM	Asia	Lower Income and Least Developed Countries	0.627703	87654008
24	3000	KOR	Asia	High income Countries	2.44905	1213096	KHM	Asia	Lower Income and Least Developed Countries	1.63106	1.90336e+06
75	8000	VNM	Asia	Upper and Middle Income Countries	1.59498	124540600	KHM	Asia	Lower Income and Least Developed Countries	1.63106	92376768
3503	7289	VNM	Asia	Upper and Middle Income Countries	1.59498	113472056	KHM	Asia	Lower Income and Least Developed Countries	0.920826	84166784
279	10000	VNM	Asia	Upper and Middle Income Countries	1.59498	155675760	LAO	Asia	Lower Income and Least Developed Countries	0.710741	137254688
266	37633	CHN	Asia	BRICS	2.49932	145827712	LAO	Asia	Lower Income and Least Developed Countries	1.88974	271359840
274	2400	THA	Asia	Upper and Middle Income Countries	1.5812	26698204	LAO	Asia	Lower Income and Least Developed Countries	1.88974	35724772
225	10000	VNM	Asia	Upper and Middle Income Countries	1.59498	115592192	LAO	Asia	Lower Income and Least Developed Countries	1.88974	142961200
297	50000	CHN	Asia	BRICS	2.49932	35358116	LAO	Asia	Lower Income and Least Developed Countries	1.88974	62346268
254	500	MYS	Asia	Upper and Middle Income Countries	0.796042	2026000	LAO	Asia	Lower Income and Least Developed Countries	1.75355	2026000
284	200000	KWT	Asia	Gulf States	2.94512	513153120	LAO	Asia	Lower Income and Least Developed Countries	1.88974	604685568
220	800	JPN	Asia	High income Countries	1.85963	655232	LAO	Asia	Lower Income and Least Developed Countries	1.88974	1.43835e+06
241	18838	KOR	Asia	High income Countries	2.44905	76331576	LAO	Asia	Lower Income and Least Developed Countries	1.88974	76331576
238	14507	VNM	Asia	Upper and Middle Income Countries	1.59498	58782364	LAO	Asia	Lower Income and Least Developed Countries	1.88974	58782364
268	10000	THA	Asia	Upper and Middle Income Countries	1.5812	2.57717e+06	LAO	Asia	Lower Income and Least Developed Countries	1.88974	3.97941e+06
217	16520	IND	Asia	BRICS	2.74144	830956032	LAO	Asia	Lower Income and Least Developed Countries	1.88974	107082640
236	6350	CHN	Asia	BRICS	2.49932	46644728	LAO	Asia	Lower Income and Least Developed Countries	1.88974	87156728
223	3000	CHN	Asia	BRICS	2.49932	22036878	LAO	Asia	Lower Income and Least Developed Countries	1.2248	41176408
251	10000	VNM	Asia	Upper and Middle Income Countries	1.59498	155675760	LAO	Asia	Lower Income and Least Developed Countries	3.33825	137254688
239	1016	KOR	Asia	High income Countries	2.44905	4116832	LAO	Asia	Lower Income and Least Developed Countries	2.04519	4116832
272	50000	JPN	Asia	High income Countries	1.85963	5164599808	LAO	Asia	Lower Income and Least Developed Countries	1.88974	324100000
234	27000	VNM	Asia	Upper and Middle Income Countries	1.59498	213910720	LAO	Asia	Lower Income and Least Developed Countries	1.88974	190666032
261	32000	THA	Asia	Upper and Middle Income Countries	1.5812	254455280	LAO	Asia	Lower Income and Least Developed Countries	1.88974	439215008
253	10000	THA	Asia	Upper and Middle Income Countries	1.5812	2.57717e+06	LAO	Asia	Lower Income and Least Developed Countries	1.4493	3.97941e+06
285	10000	MNG	Asia	Lower Income and Least Developed Countries	2.84738	16728010	LAO	Asia	Lower Income and Least Developed Countries	1.88974	17979418
288	70	MYS	Asia	Upper and Middle Income Countries	0.796042	283640	LAO	Asia	Lower Income and Least Developed Countries	0.382393	283640
229	5000	CHN	Asia	BRICS	2.49932	7160405	LAO	Asia	Lower Income and Least Developed Countries	1.88974	25829902
1407	700000	SAU	Asia	Gulf States	3.8778	3611641344	MAR	Africa	Lower Income and Least Developed Countries	0.484198	2100027648
1458	465000	IND	Asia	BRICS	2.74144	1813719424	MDG	Africa	Lower Income and Least Developed Countries	1.63717	1647982720
2266	300	FRA	Europe	High income Countries	1.49123	71565.9	MDG	Africa	Lower Income and Least Developed Countries	1.6813	276002
1454	8000	ITA	Europe	High income Countries	2.08586	32416000	MDG	Africa	Lower Income and Least Developed Countries	0.987526	32416000
1425	3000	DEU	Europe	High income Countries	1.72058	12156000	MDG	Africa	Lower Income and Least Developed Countries	0.48631	12156000
1426	150	DEU	Europe	High income Countries	1.72058	532563	MDG	Africa	Lower Income and Least Developed Countries	1.38561	1.30645e+06
1428	5000	IND	Asia	BRICS	2.74144	12687033	MDG	Africa	Lower Income and Least Developed Countries	0.863982	21611040
1424	10000	FRA	Europe	High income Countries	1.49123	40520000	MDG	Africa	Lower Income and Least Developed Countries	1.56486	40520000
1441	100000	ZAF	Africa	BRICS	2.31961	16012678	MDG	Africa	Lower Income and Least Developed Countries	0.922554	32917350
3336	100	USA	North America	High income Countries	1.97545	1427638	MDG	Africa	Lower Income and Least Developed Countries	1.70841	5.53451e+06
3334	6000	IND	Asia	BRICS	2.74144	159524032	MDG	Africa	Lower Income and Least Developed Countries	1.09683	332070432
1450	10000	CHN	Asia	BRICS	2.49932	2060283	MDG	Africa	Lower Income and Least Developed Countries	0.379688	3291735
1429	9100	IND	Asia	BRICS	2.74144	9988312	MDG	Africa	Lower Income and Least Developed Countries	1.75111	44329000
853	1050	CHN	Asia	BRICS	2.49932	1.06046e+06	MEX	South America	Upper and Middle Income Countries	2.42583	1.83713e+06
859	3581	USA	North America	High income Countries	1.97545	14510212	MEX	South America	Upper and Middle Income Countries	2.42583	14510212
1474	25000	LBY	Africa	Upper and Middle Income Countries	2.24579	100031000	MLI	Africa	Lower Income and Least Developed Countries	1.25	76012088
1486	205700	FRA	Europe	High income Countries	1.49123	171099088	MLI	Africa	Lower Income and Least Developed Countries	2.16292	422584416
1464	46000	CAN	North America	High income Countries	1.61079	80877768	MLI	Africa	Lower Income and Least Developed Countries	1.36476	146641920
1470	1000	DNK	Europe	High income Countries	0.545173	4052000	MLI	Africa	Lower Income and Least Developed Countries	1.79791	4052000
1476	5000	SAU	Asia	Gulf States	3.8778	22577940	MLI	Africa	Lower Income and Least Developed Countries	1.40242	17299532
1480	30000	USA	North America	High income Countries	1.97545	43638724	MLI	Africa	Lower Income and Least Developed Countries	2.15248	103797200
1467	20000	CHN	Asia	BRICS	2.49932	4120566	MLI	Africa	Lower Income and Least Developed Countries	0.770122	5642140
1498	25845	ZAF	Africa	BRICS	2.31961	4.13848e+06	MLI	Africa	Lower Income and Least Developed Countries	1.57425	7291055
1478	10000	USA	North America	High income Countries	1.97545	40520000	MLI	Africa	Lower Income and Least Developed Countries	1.12554	40520000
3	20234	BGD	Asia	Lower Income and Least Developed Countries	1.99106	58453796	MMR	Asia	Lower Income and Least Developed Countries	1.7235	161869936
3039	500	CHN	Asia	BRICS	2.49932	1687036	MOZ	Africa	Lower Income and Least Developed Countries	2.16839	4.676e+06
1607	15000	PRT	Europe	High income Countries	2.03149	31612162	MOZ	Africa	Lower Income and Least Developed Countries	1.27254	34900264
3023	15000	ZAF	Africa	BRICS	2.31961	554311552	MOZ	Africa	Lower Income and Least Developed Countries	1.02968	36618488
3028	3000	KEN	Africa	Lower Income and Least Developed Countries	2.09892	11728124	MOZ	Africa	Lower Income and Least Developed Countries	1.6753	13512406
3030	3300	SGP	Asia	High income Countries	2.86155	10243758	MOZ	Africa	Lower Income and Least Developed Countries	1.35454	20091974
1572	10000	PRT	Europe	High income Countries	2.03149	51226032	MOZ	Africa	Lower Income and Least Developed Countries	1.89506	88205712
2385	1000	ZAF	Africa	BRICS	2.31961	722697	MOZ	Africa	Lower Income and Least Developed Countries	1.74877	2.00602e+06
3032	20293	AUS	Oceania	High income Countries	1.85438	28788214	MOZ	Africa	Lower Income and Least Developed Countries	0.382393	107402904
1525	2800	CHE	Europe	High income Countries	1.56033	6059646	MOZ	Africa	Lower Income and Least Developed Countries	2.05657	12537103
1535	150000	ZWE	Africa	Lower Income and Least Developed Countries	2.17495	3956118016	MOZ	Africa	Lower Income and Least Developed Countries	1.99129	455881824
1634	700000	BRA	South America	BRICS	1.06919	1580262784	MOZ	Africa	Lower Income and Least Developed Countries	1.03096	4518373888
1554	6300	ITA	Europe	High income Countries	2.08586	19683008	MOZ	Africa	Lower Income and Least Developed Countries	1.36653	40842088
1528	1220	ZAF	Africa	BRICS	2.31961	4943440	MOZ	Africa	Lower Income and Least Developed Countries	1.01562	4943440
1578	15000	ITA	Europe	High income Countries	2.08586	60780000	MOZ	Africa	Lower Income and Least Developed Countries	1.63603	60780000
3024	3800	ZWE	Africa	Lower Income and Least Developed Countries	2.17495	0	MOZ	Africa	Lower Income and Least Developed Countries	2.26291	4322777
3038	1200	IND	Asia	BRICS	2.74144	34062784	MOZ	Africa	Lower Income and Least Developed Countries	1.77942	7.37429e+06
1563	10000	PRT	Europe	High income Countries	2.03149	40520000	MOZ	Africa	Lower Income and Least Developed Countries	2.35534	40520000
2283	2000	SWE	Europe	High income Countries	1.08288	4.08197e+06	MOZ	Africa	Lower Income and Least Developed Countries	1.13841	8040789
1564	18508	PRT	Europe	High income Countries	2.03149	74994416	MOZ	Africa	Lower Income and Least Developed Countries	2.11356	74994416
1526	21000	CAN	North America	High income Countries	1.61079	85092000	MOZ	Africa	Lower Income and Least Developed Countries	1.41294	85092000
1548	10000	ITA	Europe	High income Countries	2.08586	40520000	MOZ	Africa	Lower Income and Least Developed Countries	1.3795	40520000
3040	5000	PRT	Europe	High income Countries	2.03149	18375034	MOZ	Africa	Lower Income and Least Developed Countries	1.27446	37567192
3439	170	ISL	Europe	High income Countries	0	871745	MOZ	Africa	Lower Income and Least Developed Countries	2.0907	1.11932e+06
1575	10000	NLD	Europe	High income Countries	1.69787	40520000	MOZ	Africa	Lower Income and Least Developed Countries	1.88662	40520000
1562	1800	LBY	Africa	Upper and Middle Income Countries	2.24579	3151445	MOZ	Africa	Lower Income and Least Developed Countries	1.99129	10959258
1613	4007	ZAF	Africa	BRICS	2.31961	5.03757e+06	MOZ	Africa	Lower Income and Least Developed Countries	1.21934	4.23541e+06
1527	5670	USA	North America	High income Countries	1.97545	22974840	MOZ	Africa	Lower Income and Least Developed Countries	2.31072	22974840
1577	9234	PRT	Europe	High income Countries	2.03149	42786864	MOZ	Africa	Lower Income and Least Developed Countries	1.21741	56310020
3041	2500	USA	North America	High income Countries	1.97545	4155765	MOZ	Africa	Lower Income and Least Developed Countries	0.9469	10451650
1579	22418	ZAF	Africa	BRICS	2.31961	3.58972e+06	MOZ	Africa	Lower Income and Least Developed Countries	1.02968	13481475
3035	15000	ITA	Europe	High income Countries	2.08586	243101072	MOZ	Africa	Lower Income and Least Developed Countries	1.64522	274939456
3037	6000	IND	Asia	BRICS	2.74144	38827844	MOZ	Africa	Lower Income and Least Developed Countries	1.74877	26339858
3029	10000	IND	Asia	BRICS	2.74144	20696440	MOZ	Africa	Lower Income and Least Developed Countries	1.76686	60884768
2286	3000	IND	Asia	BRICS	2.74144	837609	MOZ	Africa	Lower Income and Least Developed Countries	1.67846	1.8041e+06
3022	37000	ZAF	Africa	BRICS	2.31961	5924691	MOZ	Africa	Lower Income and Least Developed Countries	1.6813	22250628
3034	1000	ITA	Europe	High income Countries	2.08586	2.68706e+06	MOZ	Africa	Lower Income and Least Developed Countries	1.58806	1.67385e+06
1623	2000	PRT	Europe	High income Countries	2.03149	15543327	MOZ	Africa	Lower Income and Least Developed Countries	1.26675	15543327
1637	2000	SAU	Asia	Gulf States	3.8778	9031176	MRT	Africa	Lower Income and Least Developed Countries	1.35354	2.47638e+06
1641	15000	SAU	Asia	Gulf States	3.8778	67733824	MRT	Africa	Lower Income and Least Developed Countries	2.14555	18572824
3480	4452	AUS	Oceania	High income Countries	1.85438	4.88659e+06	MYS	Asia	Upper and Middle Income Countries	1.77942	16939910
3227	40862	DNK	Europe	High income Countries	0.545173	77324680	MYS	Asia	Upper and Middle Income Countries	2.50708	163256896
3199	100000	JPN	Asia	High income Countries	1.85963	257480832	MYS	Asia	Upper and Middle Income Countries	1.56486	392850560
333	62500	NLD	Europe	High income Countries	1.69787	253250000	MYS	Asia	Upper and Middle Income Countries	0.796042	253250000
301	80937	AUS	Oceania	High income Countries	1.85438	327956736	MYS	Asia	Upper and Middle Income Countries	0.796042	327956736
1652	220	ARE	Asia	Gulf States	2.76032	968996	NAM	Africa	Lower Income and Least Developed Countries	2.16909	156065
1666	1000	SAU	Asia	Gulf States	3.8778	4515588	NGA	Africa	Lower Income and Least Developed Countries	1.80311	2976483
1680	16000	BEL	Europe	High income Countries	1.9345	118762136	NGA	Africa	Lower Income and Least Developed Countries	1.38561	147621456
1673	6000	CHN	Asia	BRICS	2.49932	2426192	NGA	Africa	Lower Income and Least Developed Countries	0.484198	3.11238e+06
3075	12000	FRA	Europe	High income Countries	1.49123	164971792	NGA	Africa	Lower Income and Least Developed Countries	1.95816	162976368
3465	30000	USA	North America	High income Countries	1.97545	43638724	NGA	Africa	Lower Income and Least Developed Countries	1.77942	89294496
3079	7495	BEL	Europe	High income Countries	1.9345	8.22664e+06	NGA	Africa	Lower Income and Least Developed Countries	1.24478	36510532
3100	21696	BEL	Europe	High income Countries	1.9345	161041456	NGA	Africa	Lower Income and Least Developed Countries	1.4266	200174704
1706	10000	VNM	Asia	Upper and Middle Income Countries	1.59498	13914038	NGA	Africa	Lower Income and Least Developed Countries	0.863982	29764830
1679	11292	ITA	Europe	High income Countries	2.08586	12394288	NGA	Africa	Lower Income and Least Developed Countries	1.35454	55006928
3074	50000	SGP	Asia	High income Countries	2.86155	42867696	NGA	Africa	Lower Income and Least Developed Countries	1.40242	243565920
378	80937	CAN	North America	High income Countries	1.61079	327956736	PAK	Asia	Lower Income and Least Developed Countries	3.1953	327956736
357	324000	ARE	Asia	Gulf States	2.76032	1800432640	PAK	Asia	Lower Income and Least Developed Countries	3.1953	918254400
1084	60000	USA	North America	High income Countries	1.97545	65857004	PER	South America	Upper and Middle Income Countries	0.984064	111685480
884	51700	CHL	South America	Upper and Middle Income Countries	1.8087	77431800	PER	South America	Upper and Middle Income Countries	1.36314	150743888
1085	14000	USA	North America	High income Countries	1.97545	15366634	PER	South America	Upper and Middle Income Countries	1.43553	26059946
426	1000000	CHN	Asia	BRICS	2.49932	1091965696	PHL	Asia	Lower Income and Least Developed Countries	2.66038	2513370880
483	232000	SAU	Asia	Gulf States	3.8778	383517600	PHL	Asia	Lower Income and Least Developed Countries	2.66038	586432192
407	10000	BHR	Asia	Gulf States	3.06706	69035416	PHL	Asia	Lower Income and Least Developed Countries	1.30178	39482228
462	20000	SAU	Asia	Gulf States	3.8778	14438037	PHL	Asia	Lower Income and Least Developed Countries	2.66038	11808746
471	10000	USA	North America	High income Countries	1.97545	5.63515e+06	PHL	Asia	Lower Income and Least Developed Countries	2.47813	9706312
414	240000	CHN	Asia	BRICS	2.49932	166815856	PHL	Asia	Lower Income and Least Developed Countries	2.66038	336906240
472	173900	KOR	Asia	High income Countries	2.44905	583628928	PHL	Asia	Lower Income and Least Developed Countries	2.66038	469541824
474	45000	JPN	Asia	High income Countries	1.85963	52520820	PHL	Asia	Lower Income and Least Developed Countries	2.66038	52456288
3318	200000	CHN	Asia	BRICS	2.49932	216987056	PHL	Asia	Lower Income and Least Developed Countries	1.27446	446253984
449	1000000	MYS	Asia	Upper and Middle Income Countries	0.796042	1870436480	PHL	Asia	Lower Income and Least Developed Countries	2.66038	2377235712
456	100000	QAT	Asia	Gulf States	2.75404	451558816	PHL	Asia	Lower Income and Least Developed Countries	2.66038	231308224
3317	14000	JPN	Asia	High income Countries	1.85963	12070939	PHL	Asia	Lower Income and Least Developed Countries	1.56486	9445638
460	26000	SAU	Asia	Gulf States	3.8778	276689408	PHL	Asia	Lower Income and Least Developed Countries	0.9469	173603280
486	11000	KOR	Asia	High income Countries	2.44905	44572000	PHL	Asia	Lower Income and Least Developed Countries	0.879503	44572000
404	2000	BHR	Asia	Gulf States	3.06706	6262555	PHL	Asia	Lower Income and Least Developed Countries	1.04629	2.05233e+06
458	20000	SAU	Asia	Gulf States	3.8778	14438037	PHL	Asia	Lower Income and Least Developed Countries	0.945632	11808746
434	60000	JPN	Asia	High income Countries	1.85963	65857004	PHL	Asia	Lower Income and Least Developed Countries	2.66038	294380160
399	3000	ARE	Asia	Gulf States	2.76032	6.02295e+06	PHL	Asia	Lower Income and Least Developed Countries	1.09703	7930542
473	273000	ARE	Asia	Gulf States	2.76032	708394368	PHL	Asia	Lower Income and Least Developed Countries	2.66038	685589184
445	20000	KWT	Asia	Gulf States	2.94512	47646180	PHL	Asia	Lower Income and Least Developed Countries	2.66038	44625396
431	100000	ESP	Europe	High income Countries	2.10186	405200000	PHL	Asia	Lower Income and Least Developed Countries	2.66038	405200000
481	20000	BHR	Asia	Gulf States	3.06706	62625552	PHL	Asia	Lower Income and Least Developed Countries	2.29712	20523304
470	9000	USA	North America	High income Countries	1.97545	6.8581e+06	PHL	Asia	Lower Income and Least Developed Countries	0.922554	9235487
443	94000	KOR	Asia	High income Countries	2.44905	121644856	PHL	Asia	Lower Income and Least Developed Countries	2.66038	202049008
410	10000	BRN	Asia	High income Countries	0.553924	101714352	PHL	Asia	Lower Income and Least Developed Countries	2.66038	23130822
976	79178	MYS	Asia	Upper and Middle Income Countries	0.796042	113482016	PNG	Oceania	Lower Income and Least Developed Countries	2.15248	215838336
3182	4130	MYS	Asia	Upper and Middle Income Countries	0.796042	310918944	PNG	Oceania	Lower Income and Least Developed Countries	1.27446	47910884
3189	1476	JPN	Asia	High income Countries	1.85963	7.01514e+06	PNG	Oceania	Lower Income and Least Developed Countries	1.24357	7743029
881	10000	IND	Asia	BRICS	2.74144	54741164	PRY	South America	Lower Income and Least Developed Countries	2.16839	32276760
875	15000	IND	Asia	BRICS	2.74144	104137072	PRY	South America	Lower Income and Least Developed Countries	1.32657	54012132
871	5000	BRA	South America	BRICS	1.06919	10986539	PRY	South America	Lower Income and Least Developed Countries	1.40908	12548495
1015	65434	CHE	Europe	High income Countries	1.56033	51263820	RUS	Europe	BRICS	1.35354	131904080
1014	10000	KOR	Asia	High income Countries	2.44905	20674650	RUS	Europe	BRICS	1.18129	19223992
1716	10000	USA	North America	High income Countries	1.97545	40520000	RWA	Africa	Lower Income and Least Developed Countries	1.35343	40520000
3264	156000	ARE	Asia	Gulf States	2.76032	669583040	SDN	Africa	Lower Income and Least Developed Countries	1.98733	1003153856
2323	30000	ARE	Asia	Gulf States	2.76032	1676918272	SDN	Africa	Lower Income and Least Developed Countries	0.629971	136329328
2342	106680	EGY	Africa	Lower Income and Least Developed Countries	1.79531	191593856	SDN	Africa	Lower Income and Least Developed Countries	1.64522	561769152
2337	25210	EGY	Africa	Lower Income and Least Developed Countries	1.79531	31257826	SDN	Africa	Lower Income and Least Developed Countries	1.58806	95917544
3265	4200	DJI	Africa	Lower Income and Least Developed Countries	2.46106	25387964	SDN	Africa	Lower Income and Least Developed Countries	1.98733	8134275
2313	101172	QAT	Asia	Gulf States	2.75404	316754976	SDN	Africa	Lower Income and Least Developed Countries	1.98733	444804352
2296	420000	EGY	Africa	Lower Income and Least Developed Countries	1.79531	780607168	SDN	Africa	Lower Income and Least Developed Countries	0.945386	1672842752
3263	34802	ARE	Asia	Gulf States	2.76032	215954976	SDN	Africa	Lower Income and Least Developed Countries	1.98733	190263232
1723	17500	SAU	Asia	Gulf States	3.8778	20460642	SDN	Africa	Lower Income and Least Developed Countries	1.98733	62661152
2297	10000	CHN	Asia	BRICS	2.49932	20594356	SDN	Africa	Lower Income and Least Developed Countries	1.35454	59946784
2304	690000	KOR	Asia	High income Countries	2.44905	960484032	SDN	Africa	Lower Income and Least Developed Countries	1.98733	1336345216
1721	20492	SAU	Asia	Gulf States	3.8778	268703136	SDN	Africa	Lower Income and Least Developed Countries	1.28561	99439800
2353	60702	KWT	Asia	Gulf States	2.94512	19731384	SDN	Africa	Lower Income and Least Developed Countries	1.98733	16419104
1777	300	FRA	Europe	High income Countries	1.49123	108278	SEN	Africa	Lower Income and Least Developed Countries	1.94631	337550
1795	600	FRA	Europe	High income Countries	1.49123	404744	SEN	Africa	Lower Income and Least Developed Countries	1.56903	1.23369e+06
1791	18000	SAU	Asia	Gulf States	3.8778	247457696	SEN	Africa	Lower Income and Least Developed Countries	1.40776	244464560
3431	60000	IND	Asia	BRICS	2.74144	124178640	SEN	Africa	Lower Income and Least Developed Countries	1.77942	133165480
1772	5000	BEL	Europe	High income Countries	1.9345	20260000	SEN	Africa	Lower Income and Least Developed Countries	1.77942	20260000
3433	20000	ITA	Europe	High income Countries	2.08586	6.53456e+06	SEN	Africa	Lower Income and Least Developed Countries	1.74877	8.37351e+06
1767	100000	SAU	Asia	Gulf States	3.8778	451558816	SEN	Africa	Lower Income and Least Developed Countries	1.64522	221942464
3436	500	ITA	Europe	High income Countries	2.08586	2026000	SEN	Africa	Lower Income and Least Developed Countries	1.56486	2026000
3435	20000	ESP	Europe	High income Countries	2.10186	117130400	SEN	Africa	Lower Income and Least Developed Countries	1.56486	96931384
1797	3000	NLD	Europe	High income Countries	1.69787	12156000	SEN	Africa	Lower Income and Least Developed Countries	1.93002	12156000
1765	40000	NGA	Africa	Lower Income and Least Developed Countries	1.95816	8383533	SEN	Africa	Lower Income and Least Developed Countries	1.93002	4069388
1019	7577	MYS	Asia	Upper and Middle Income Countries	0.796042	6496171	SLB	Oceania	Lower Income and Least Developed Countries	2.97005	22527572
3008	1200	CHN	Asia	BRICS	2.49932	1.17453e+06	SLE	Africa	Lower Income and Least Developed Countries	1.92133	798873
3430	135000	CHN	Asia	BRICS	2.49932	564002048	SLE	Africa	Lower Income and Least Developed Countries	1.09683	1317370368
3003	126000	PRT	Europe	High income Countries	2.03149	106300184	SLE	Africa	Lower Income and Least Developed Countries	1.49074	437713984
2371	6579	BEL	Europe	High income Countries	1.9345	48833504	SLE	Africa	Lower Income and Least Developed Countries	1.40242	63268104
3006	10117	IRN	Asia	Upper and Middle Income Countries	3.05725	35953388	SLE	Africa	Lower Income and Least Developed Countries	1.59791	58613956
3426	200000	VNM	Asia	Upper and Middle Income Countries	1.59498	278280768	SLE	Africa	Lower Income and Least Developed Countries	1.37872	1187046912
1020	250	NLD	Europe	High income Countries	1.69787	416692	SLE	Africa	Lower Income and Least Developed Countries	1.36653	1.48381e+06
1798	10000	CHE	Europe	High income Countries	1.56033	2.09588e+06	SLE	Africa	Lower Income and Least Developed Countries	1.88662	1.40134e+06
2372	120000	SGP	Asia	High income Countries	2.86155	102882472	SLE	Africa	Lower Income and Least Developed Countries	1.27446	678238272
3014	110	VNM	Asia	Upper and Middle Income Countries	1.59498	153054	SLE	Africa	Lower Income and Least Developed Countries	1.21741	652876
1744	800000	USA	North America	High income Countries	1.97545	1200534272	SSD	Africa	Lower Income and Least Developed Countries	1.71561	1575757056
1753	24300	ZAF	Africa	BRICS	2.31961	47544256	SSD	Africa	Lower Income and Least Developed Countries	1.25	41705048
1761	404	CAN	North America	High income Countries	1.61079	462731	SSD	Africa	Lower Income and Least Developed Countries	1.74877	821064
1757	400000	USA	North America	High income Countries	1.97545	1029923328	SSD	Africa	Lower Income and Least Developed Countries	1.74877	1784663680
1754	162000	SDN	Africa	Lower Income and Least Developed Countries	1.98733	1152438784	SSD	Africa	Lower Income and Least Developed Countries	2.31072	1152439040
1742	105000	EGY	Africa	Lower Income and Least Developed Countries	1.79531	176284800	SSD	Africa	Lower Income and Least Developed Countries	2.16292	240904256
1747	16800	EGY	Africa	Lower Income and Least Developed Countries	1.79531	20830284	SSD	Africa	Lower Income and Least Developed Countries	1.16274	28103058
1827	1386	ZAF	Africa	BRICS	2.31961	267288	SWZ	Africa	Lower Income and Least Developed Countries	2.69437	1.37992e+06
1830	8675	ZAF	Africa	BRICS	2.31961	10431282	SWZ	Africa	Lower Income and Least Developed Countries	1.48595	8921179
3167	15000	ZAF	Africa	BRICS	2.31961	11656801	SWZ	Africa	Lower Income and Least Developed Countries	1.31578	54662220
93	5200	KHM	Asia	Lower Income and Least Developed Countries	1.63106	60044900	THA	Asia	Upper and Middle Income Countries	1.5812	41348984
3467	40000	JPN	Asia	High income Countries	1.85963	43904668	THA	Asia	Upper and Middle Income Countries	1.77942	131434864
505	46000	DEU	Europe	High income Countries	1.72058	186392000	THA	Asia	Upper and Middle Income Countries	1.5812	186392000
3468	22500	JPN	Asia	High income Countries	1.85963	73961896	THA	Asia	Upper and Middle Income Countries	1.77942	145945760
520	20000	SAU	Asia	Gulf States	3.8778	8149550	TUR	Asia	Lower Income and Least Developed Countries	1.83706	11436432
1866	40500	NLD	Europe	High income Countries	1.69787	164106000	TZA	Africa	Lower Income and Least Developed Countries	1.27446	164106000
3161	30000	BGD	Asia	Lower Income and Least Developed Countries	1.99106	54030348	TZA	Africa	Lower Income and Least Developed Countries	2.00772	90275288
2362	50000	ARE	Asia	Gulf States	2.76032	417704928	TZA	Africa	Lower Income and Least Developed Countries	2.00772	149941424
1902	13750	USA	North America	High income Countries	1.97545	26793078	TZA	Africa	Lower Income and Least Developed Countries	1.72165	85729328
1895	24000	SWE	Europe	High income Countries	1.08288	5.03012e+06	TZA	Africa	Lower Income and Least Developed Countries	2.16292	1.48179e+06
1872	4258	BEL	Europe	High income Countries	1.9345	4673652	TZA	Africa	Lower Income and Least Developed Countries	1.35299	9484932
1837	5000	DEU	Europe	High income Countries	1.72058	3.71343e+06	TZA	Africa	Lower Income and Least Developed Countries	1.92133	10670577
1834	300	CHN	Asia	BRICS	2.49932	302988	TZA	Africa	Lower Income and Least Developed Countries	2.00772	899649
1938	2200	NGA	Africa	Lower Income and Least Developed Countries	1.95816	7660407	TZA	Africa	Lower Income and Least Developed Countries	1.24357	5.86924e+06
1843	311700	IND	Asia	BRICS	2.74144	2581666048	TZA	Africa	Lower Income and Least Developed Countries	1.12554	1128414336
1877	50000	SWE	Europe	High income Countries	1.08288	202600000	TZA	Africa	Lower Income and Least Developed Countries	1.36653	202600000
1889	7800	ZAF	Africa	BRICS	2.31961	32466458	TZA	Africa	Lower Income and Least Developed Countries	1.63603	27498232
1863	40000	IND	Asia	BRICS	2.74144	83396640	TZA	Africa	Lower Income and Least Developed Countries	2.00772	114729336
3166	50000	USA	North America	High income Countries	1.97545	54880836	TZA	Africa	Lower Income and Least Developed Countries	1.57831	111377784
1854	30000	SGP	Asia	High income Countries	2.86155	93125080	TZA	Africa	Lower Income and Least Developed Countries	2.02011	89964856
3154	270	ISL	Europe	High income Countries	0	270654	UGA	Africa	Lower Income and Least Developed Countries	1.58095	355306
1950	840127	EGY	Africa	Lower Income and Least Developed Countries	1.79531	1284449792	UGA	Africa	Lower Income and Least Developed Countries	1.58095	1685614208
1976	5600	KEN	Africa	Lower Income and Least Developed Countries	2.09892	12474312	UGA	Africa	Lower Income and Least Developed Countries	0.936765	27279384
3152	10000	BGD	Asia	Lower Income and Least Developed Countries	1.99106	98058000	UGA	Africa	Lower Income and Least Developed Countries	1.58095	214164080
1048	50000	FRA	Europe	High income Countries	1.49123	41318692	UKR	Europe	Lower Income and Least Developed Countries	1.60747	105698848
1053	18500	SWE	Europe	High income Countries	1.08288	30673522	UKR	Europe	Lower Income and Least Developed Countries	1.27254	48295540
1051	240000	CYP	Europe	High income Countries	1.94683	282344960	UKR	Europe	Lower Income and Least Developed Countries	1.59791	364040928
1050	91088	AUT	Europe	High income Countries	1.37345	94498136	UKR	Europe	Lower Income and Least Developed Countries	2.11839	212870896
933	160000	ARG	South America	Upper and Middle Income Countries	1.38953	248050672	URY	South America	Upper and Middle Income Countries	1.02333	324423808
935	10000	IND	Asia	BRICS	2.74144	54741164	URY	South America	Upper and Middle Income Countries	1.02333	28236958
937	3100	USA	North America	High income Countries	1.97545	6815774	URY	South America	Upper and Middle Income Countries	1.23284	8537974
928	140000	USA	North America	High income Countries	1.97545	14909859840	URY	South America	Upper and Middle Income Countries	2.16292	1437415040
926	100000	BRA	South America	BRICS	1.06919	219352128	URY	South America	Upper and Middle Income Countries	1.92133	184920544
922	70000	ARG	South America	Upper and Middle Income Countries	1.38953	147721328	URY	South America	Upper and Middle Income Countries	1.02333	218404176
117	10000	CHN	Asia	BRICS	2.49932	207281648	VNM	Asia	Upper and Middle Income Countries	1.59498	51330000
3376	2440	CHE	Europe	High income Countries	1.56033	38787884	VNM	Asia	Upper and Middle Income Countries	1.27446	15948442
34	5345	KHM	Asia	Lower Income and Least Developed Countries	1.63106	61719228	VNM	Asia	Upper and Middle Income Countries	1.59498	83208688
3150	100	FRA	Europe	High income Countries	1.49123	405200	VNM	Asia	Upper and Middle Income Countries	0.629971	405200
1983	12681	SWZ	Africa	Lower Income and Least Developed Countries	2.69437	13040861	ZAF	Africa	BRICS	2.31961	17262516
3117	33000	ZWE	Africa	Lower Income and Least Developed Countries	2.17495	92771416	ZMB	Africa	Lower Income and Least Developed Countries	2.16839	76580760
2050	2010.4	ZAF	Africa	BRICS	2.31961	3409365	ZMB	Africa	Lower Income and Least Developed Countries	1.74877	6036640
3126	3000	DNK	Europe	High income Countries	0.545173	9474757	ZMB	Africa	Lower Income and Least Developed Countries	0.9469	12116288
2056	5000	SAU	Asia	Gulf States	3.8778	1.27285e+06	ZMB	Africa	Lower Income and Least Developed Countries	1.60472	2.37259e+06
2402	10000	ZAF	Africa	BRICS	2.31961	6812900	ZMB	Africa	Lower Income and Least Developed Countries	1.56903	6.06891e+06
3123	120000	DEU	Europe	High income Countries	1.72058	486240000	ZMB	Africa	Lower Income and Least Developed Countries	1.60472	486240000
2057	15000	ZAF	Africa	BRICS	2.31961	2.4019e+06	ZMB	Africa	Lower Income and Least Developed Countries	1.92133	1.91623e+06
2062	100000	CHN	Asia	BRICS	2.49932	115991120	ZWE	Africa	Lower Income and Least Developed Countries	2.17495	454266656
