# Supplementary material for: Large-Scale Land Acquisition and Its Effects on the Water Balance in Investor and Host Countries
Source: PLoS One. 2016 Mar 4;11(3):e0150901. doi: 10.1371/journal.pone.0150901 (PMC4778867; doi:10.1371/journal.pone.0150901)
Supplement: S1 Table — This file contains a table showing statistical data for the regression analysis of the WRIs of investor country categories (WRIinv) and host country categories (WRIhost). (XLSX) [file pone.0150901.s004.xlsx]

## Sheet: Sheet1
S1 Table: Regression analysis for WRIs of investor country categories (WRIinv) and host country categories (WRIhost)
	(1)	(2)	(3)
	WRIhost	WRIhost	WRIhost
WRIinv	0.0372 (1.03)	-0.0361 (-1.14)	-0.139** (-2.53)
High-income countries			1.924*** (15.54)
Gulf countries			2.238*** (10.89)
BRICS countries			2.009*** (14.41)
Upper-middle-income countries			1.951*** (19.64)
Lower-middle-income, low-income, and least-developed countries			1.814*** (12.71)
Constant	1.481*** (18.36)	1.765*** (22.64)
N	475	475	475
(1) Ordinary ordinary least squares (OLS) model; (2) area-weighted OLS model; (3) area-weighted OLS model with dummies for each country category. Note: t statistics in parentheses; * indicates p < 0.10, ** indicates p < 0.05, *** indicates p < 0.01
