# Supplementary material for: Large-Scale Land Acquisition and Its Effects on the Water Balance in Investor and Host Countries
Source: PLoS One. 2016 Mar 4;11(3):e0150901. doi: 10.1371/journal.pone.0150901 (PMC4778867; doi:10.1371/journal.pone.0150901)
Supplement: S2 Table — This file contains a table showing Pearson’s correlation coefficients for the WRIs of investor country categories (WRIinv) and host country categories (WRIhost), weighted by the area of investment. (XLSX) [file pone.0150901.s005.xlsx]

## Sheet: Sheet1
S2 Table: Pearson's correlation coefficient for WRIs of investor country categories (WRIinv) and host country categories (WRIhost) weighted by the area of investment
WRIinv	WRIhost
High-income countries	-0.0223
Gulf countries	-0.6236*
BRICS countries	0.3208*
Upper-middle-income countries	-0.3789*
Lower-middle-income, low-income, and least-developed countries	0.1831
Note: *indicates p value < 0.05
